# Supplementary material for: MTPrompt-PTM: A Multi-Task Method for Post-Translational Modification Prediction Using Prompt Tuning on a Structure-Aware Protein Language Model
Source: Biomolecules. 2025 Jun 9;15(6):843. doi: 10.3390/biom15060843 (PMC12190693; doi:10.3390/biom15060843)
Supplement: Supplementary file 1 [file biomolecules-15-00843-s001.zip]

Archive with 5 entries (2 files):
- biomolecules-3651358-supplementary/__MACOSX/
- biomolecules-3651358-supplementary/__MACOSX/Supplementary/
- biomolecules-3651358-supplementary/__MACOSX/Supplementary/._Supplementary-0430.docx
- biomolecules-3651358-supplementary/Supplementary/
- biomolecules-3651358-supplementary/Supplementary/Supplementary-0430.pdf
